# Supplementary material for: Imaging the Raf–MEK–ERK Signaling Cascade in Living Cells
Source: Int J Mol Sci. 2024 Oct 1;25(19):10587. doi: 10.3390/ijms251910587 (PMC11477372; doi:10.3390/ijms251910587)
Supplement: Supplementary file 1 [file ijms-25-10587-s001.zip]

Archive with 1 entries (1 files):
- ijms-3200511-supplementary.pdf
